# Supplementary material for: Multiple Approaches at Admission Based on Lung Ultrasound and Biomarkers Improves Risk Identification in COVID-19 Patients
Source: J Clin Med. 2021 Nov 23;10(23):5478. doi: 10.3390/jcm10235478 (PMC8658110; doi:10.3390/jcm10235478)
Supplement: Supplementary file 1 [file jcm-10-05478-s001.zip]

Archive with 1 entries (1 files):
- jcm-1450077-supplementary.pdf
